# Supplementary material for: A standard database for drug repositioning
Source: Sci Data. 2017 Mar 14;4:170029. doi: 10.1038/sdata.2017.29 (PMC5349249; doi:10.1038/sdata.2017.29)
Supplement: Supplementary file 1 [file sdata201729-isa1.zip › i_Investigation.txt]

# Investigation File generated for Scientific Data with Investigation File Authoring Tool version 0.1.0 on 10/02/2017 - This metadata file is CC0
ONTOLOGY SOURCE REFERENCE
Term Source Name	ERO	NCIT	OBI
Term Source File	http://data.bioontology.org/ontologies/ERO	http://data.bioontology.org/ontologies/NCIT	http://data.bioontology.org/ontologies/OBI
Term Source Version	2013-08-02		2014-08-18
Term Source Description	Eagle-I Research Resource Ontology	National Cancer Institute Thesaurus	Ontology for Biomedical Investigations
INVESTIGATION
Investigation Identifier
Investigation Title
Investigation Description
Investigation Submission Date
Investigation Public Release Date
INVESTIGATION PUBLICATIONS
Investigation PubMed ID
Investigation Publication DOI
Investigation Publication Author List
Investigation Publication Title
Investigation Publication Status
Investigation Publication Status Term Accession Number
Investigation Publication Status Term Source REF
INVESTIGATION CONTACTS
Investigation Person Last Name
Investigation Person Mid Initials
Investigation Person First Name
Investigation Person Address
Investigation Person Phone
Investigation Person Fax
Investigation Person Email
Investigation Person Affiliation
Investigation Person Roles
Investigation Person Roles Term Accession Number
Investigation Person Roles Term Source REF
STUDY
Study Identifier	10.1038/sdata.2017.29
Study Title	A standard database for drug repositioning
Study Submission Date	23/09/2016
Study Public Release Date	14/03/2017
Study Description	http://www.nature.com/articles/sdata201729#abstract
Study File Name	s_study_Patel.txt
Comment[Subject Keywords]	//;//
Comment[Manuscript Licence]	CC BY-4.0
Comment[Experimental Metadata Licence]	CC0
Comment[Supplementary Information File Name]		Supplementary Information
Comment[Supplementary Information File Type]	x-zip-compressed	vnd.openxmlformats-officedocument.wordprocessingml.document
Comment[Supplementary Information File URL]	http://www.nature.com/articles/sdata201729#supplementary-information	http://www.nature.com/articles/sdata201729#supplementary-information
Comment[Data Repository]	figshare
Comment[Data Record Accession]	doi:10.6084/m9.figshare.c.3462048
Comment[Data Record URI]	http://dx.doi.org/10.6084/m9.figshare.c.3462048
STUDY DESIGN DESCRIPTORS
Study Design Type	data integration objective	database creation objective
Study Design Type Term Accession Number	ERO:0100092	http://www.ebi.ac.uk/efo/swo/SWO_0000509
Study Design Type Term Source REF	ERO	ERO
STUDY PUBLICATIONS
Study PubMed ID
Study Publication DOI
Study Publication Author List
Study Publication Title
Study Publication Status
Study Publication Status Term Accession Number
Study Publication Status Term Source REF
STUDY FACTORS
Study Factor Name
Study Factor Type
Study Factor Type Term Accession Number
Study Factor Type Term Source REF
STUDY ASSAYS
Study Assay Measurement Type	Concomitant Medication Use Indication
Study Assay Measurement Type Term Accession Number	NCIT:C83085
Study Assay Measurement Type Term Source REF	NCIT
Study Assay Technology Type	digital curation
Study Assay Technology Type Term Accession Number	OBI:0302914
Study Assay Technology Type Term Source REF	OBI
Study Assay Technology Platform	""
Study Assay File Name	a_assay_Patel.txt
STUDY PROTOCOLS
Study Protocol Name	Approved Indication Retrieval	Failed Indication Retrieval	Final Database Compilation
Study Protocol Type	data retrieval operation	data retrieval operation	database creation objective
Study Protocol Type Term Accession Number	ERO:0100314	ERO:0100314	http://www.ebi.ac.uk/efo/swo/SWO_0000509
Study Protocol Type Term Source REF	ERO	ERO	ERO
Study Protocol Description			
Study Protocol URI	""	""	""
Study Protocol Version			
Study Protocol Parameters Name	""	""	""
Study Protocol Parameters Name Term Accession Number	""	""	""
Study Protocol Parameters Name Term Source REF	""	""	""
Study Protocol Components Name	""	""	""
Study Protocol Components Type	""	""	""
Study Protocol Components Type Term Accession Number	""	""	""
Study Protocol Components Type Term Source REF	""	""	""
STUDY CONTACTS
Study Person Last Name	Brown	Patel
Study Person First Name	Adam S.	Chirag J.
Study Person Mid Initials		
Study Person Email	""	Chirag_Patel@hms.harvard.edu
Study Person Phone		
Study Person Fax		
Study Person Address		
Study Person Affiliation	Department of Biomedical Informatics, Harvard Medical School, 10 Shattuck St, Boston, Massachusetts 02115, USA	Department of Biomedical Informatics, Harvard Medical School, 10 Shattuck St, Boston, Massachusetts 02115, USA
Study Person Roles		
Study Person Roles Term Accession Number		
Study Person Roles Term Source REF		
Comment[Study Person ORCID]	0000-0002-4393-1003	0000-0002-8756-8525
Comment[Funder]		
Comment[FundRef ID]		
Comment[Funder Term Source REF]		
Comment[Grant Identifier]		
