# Supplementary material for: A standard database for drug repositioning
Source: Sci Data. 2017 Mar 14;4:170029. doi: 10.1038/sdata.2017.29 (PMC5349249; doi:10.1038/sdata.2017.29)
Supplement: Supplementary file 1 [file sdata201729-isa1.zip › s_study_Patel.txt]

Source Name	Protocol REF	Comment[type of record]	Comment[number of records]	Sample Name
DrugCentral PostgreSQL database	Approved Indication Retrieval	Indication	41388	currently approved drugs
AACT database from the Clinical Trials Transformation Initiative	Failed Indication Retrieval	Indication	113571	unsuccessful drug-indication pairs
