# Supplementary material for: A standard database for drug repositioning
Source: Sci Data. 2017 Mar 14;4:170029. doi: 10.1038/sdata.2017.29 (PMC5349249; doi:10.1038/sdata.2017.29)
Supplement: Supplementary file 1 [file sdata201729-isa1.zip › a_assay_Patel.txt]

Sample Name	Protocol REF	Assay Name	Raw Data File	Comment[Data Repository]	Comment[Data Record Accession]	Comment[Data Record URI]
currently approved drugs	Final Database Compilation	currently approved drugs	repoDB (Final Database)	figshare	doi:10.6084/m9.figshare.c.3462048	http://dx.doi.org/10.6084/m9.figshare.c.3462048
unsuccessful drug-indication pairs	Final Database Compilation	unsuccessful drug-indication pairs	repoDB (Final Database)	figshare	doi:10.6084/m9.figshare.c.3462048	http://dx.doi.org/10.6084/m9.figshare.c.3462048
